# Supplementary material for: Growth, instability and future outlook of livestock population and products in Bangladesh
Source: PLoS One. 2026 Jun 26;21(6):e0351876. doi: 10.1371/journal.pone.0351876 (PMC13308833; doi:10.1371/journal.pone.0351876)
Supplement: S1 File — Comparative Performance of Alternative Growth Models for Livestock Components. S2 Table. Autocorrelation Diagnostics for Livestock Models. S3 Table. Jarque–Bera test for normality of ARIMA residuals. S4 Table. Performance of selected ARIMA models for livestock production. S5 Table. Diebold–Mariano test results for forecast accuracy comparison. S6 Table. Forecasted value with 95% confidence interval. S7 Table. ANOVA results for livestock production variables across defined structural periods. S8. Livestock population and product data set. (ZIP) [file pone.0351876.s001.zip › S8.xls]

## Sheet: Sheet1
Year	Milk	Egg	Meat	Chicken	Duck	Cattle	Buffalo	Goat	Sheep
1961	915460	21000	168900	16000	7000000	19850000	500000	7600000	600000
1962	932660	26600	177950	20000	9000000	20500000	550000	7950000	650000
1963	952760	30400	186400	25000	9500000	21150000	600000	8310000	700000
1964	983190	33900	196050	30000	10000000	22986000	641000	8978000	892000
1965	1004480	38600	202000	37000	10500000	22370000	630000	9150000	600000
1966	966740	44500	211230	45000	11500000	23500000	650000	8200000	550000
1967	988160	48100	218900	50000	12000000	24000000	700000	8400000	500000
1968	1010840	51900	226450	55000	12500000	24500000	780000	8600000	500000
1969	1035520	55200	236450	60000	13000000	25000000	800000	8800000	500000
1970	1065315	59000	245440	66186	13323000	25686000	835000	9057000	490000
1971	1081080	58700	241100	60000	13200000	25500000	700000	9400000	600000
1972	1099631	58300	238100	55000	13000000	25500000	580000	9800000	750000
1973	1122108	57000	230347	50992	12800000	24430000	445000	10200000	938000
1974	1150737	56700	235033	50992	12600000	24959008	445000	10600000	1000000
1975	1179188	56500	239957	50992	12500000	25500000	445000	11000000	1066000
1976	1278063	56300	246841	50992	12400000	26057008	445000	11600000	1136000
1977	1308617	56300	245326	41465	12400000	26624000	469000	12000000	1211000
1978	1438435	77283	291542	66817	17989000	30520000	429000	12339000	1001000
1979	1497283	81886	299740	70158	19788000	31741008	529000	13079000	1061000
1980	1162335	62231	209144	52095	15561000	21556000	475000	9208000	588000
1981	1187477	65962	214631	55221	16494000	21863008	476000	9420000	600000
1982	1195933	69921	224553	58534	17484000	22174000	478000	9636000	615000
1983	1213935	74117	232851	62046	18533000	22490000	479000	9858000	628000
1984	1250530	64500	232920	61093	18000000	21920176	578209	13558000	667000
1985	1310635	68400	265107	67312	18000000	22132000	605000	14800000	709000
1986	1361997	71400	274579	71512	19000000	22348000	634000	15878000	739000
1987	1415181	66400	284390	75974	20000000	22567008	664000	17034000	770000
1988	1471920	78100	294870	80715	21000000	22789008	698000	18274000	803000
1989	1525250	65400	304280	85000	22000000	23015008	733000	19604000	837000
1990	1593503	85665	316661	91103	23000000	23244000	772000	21031008	873000
1991	1904112	87776	324328	94656	24000000	23259008	807000	22352000	902000
1992	1983031	91953	337147	100563	25000000	23480000	832000	23979008	940000
1993	2082494	98670	354425	109244	26000000	23569000	866000	25967008	989000
1994	2174344	112600	370179	115800	27000000	23769000	874000	28050000	1030000
1995	2271673	124700	385305	123000	28000000	23977000	882000	30330000	1070000
1996	2384336	156800	388750	103200	29000000	22020000	860000	33312000	1124000
1997	2447515	179000	415796	109900	30000000	22090000	854000	34478000	1158000
1998	2367820	176100	418002	117000	31000000	22160000	820000	33500000	1110000
1999	2404635	165000	435633	124600	32000000	22230000	850000	33800000	1121000
2000	2430569	178100	449267	132700	33000000	22310000	890000	34100000	1132000
2001	2446203	192300	459048	142680	33830000	22380000	920000	34400000	1143000
2002	2553855	207900	479698	152240	34670000	22460000	970000	36900000	1194000
2003	2667753	224000	495772	162440	35540000	22580000	1010000	38500000	1260000
2004	2785556	223900	509975	172630	36400000	22600000	1060000	40100000	1330000
2005	2914143	263700	527632	183450	37280000	22670000	1110000	41800000	1400000
2006	3048437	253900	547341	194820	38070000	22800000	1160000	43600000	1480000
2007	3189176	252200	566352	206900	39080000	22870000	1210000	45400000	1560000
2008	3345929	265200	576615	212470	39840000	22900000	1260000	47300000	1644000
2009	3502701	219700	593580	221394	41234000	22976000	1304000	49300000	1730000
2010	3666086	268300	607355	228035	42677000	23051000	1349000	51400000	1820000
2011	3760224	284000	625630	234686	44120000	23121000	1394000	53400000	1860000
2012	3779708	341000	634480	242866	45700000	23195000	1443000	55000000	1890000
2013	3791748	355600	642608	249010	47253000	23341000	1465000	55600000	1900000
2014	3551419	464610	657530	255311	48861000	23488000	1457000	55900000	2000000
2015	3563837	502475	662502	261770	50522000	23636000	1464000	56000000	2090000
2016	3556549	544579	670998	268393	52240000	23785000	1471000	56086578	2010801
2017	3571495	682446	689310	275183	54016000	23935000	1478000	56690990	2073144
2018	3596551	709244	697676	282145	55853000	24086000	1485000	57632550	2146732
2019	3650240	545234	707246	286903	57119000	24187000	1490000	58731169	2213122
2020	3578373	798592	722405	296602	59716000	24391000	1493000	60026848	2274314
